# Supplementary material for: The gluconeogenesis enzyme PCK2 has a non-enzymatic role in proteostasis in endothelial cells
Source: Commun Biol. 2024 May 23;7:618. doi: 10.1038/s42003-024-06186-6 (PMC11116505; doi:10.1038/s42003-024-06186-6)
Supplement: Supplementary file 3 — Supplementary Data 1 [file 42003_2024_6186_MOESM3_ESM.xlsx]

## Sheet: Figure 1
Figure 1
a
		HUVEC_PCK2	HUVEC_PCK1	HepG2_PCK2	HepG2_PCK1
		5.3795	0	71.8953	37.1765
		7.9724	0	17.1188	29.08
		9.021	0	23.207	21.0893
		7.7468	0	10.9338	13.6942
	Mean	7.53	0	30.79	25.26
	Std. Deviation	1.537	0	27.86	10.13
	Std. Error of Mean	0.7687	0	13.93	5.064
b
		5,5mM gluc.	0mM gluc.
		24h	24h	48h	72h
		0.07	0.15	0.51	1.14
		0.06	0.15	0.57	1.22
		0.47	0.34	0.61	0.88
		0.3	0.42	1.03	1.28
	Mean	0.225	0.265	0.68	1.13
	Std. Deviation	0.1974	0.1367	0.2369	0.1763
	Std. Error of Mean	0.0987	0.06837	0.1185	0.08813
	p-value		0.7517	0.0266	0.0005
c
		A	B	C	D
		ctrl		PCK2KD1
		5,5mM gluc.	0mM gluc.	5,5mM gluc.	0mM gluc.
		10.329	9.39527	18.0617	17.5537
		14.8633	15.7859	25.4102	25.2766
		9.03619	10.3181	21.0251	21.5214
		10.9659	11.8805	24.6395	27.1525
		17	21.6667	31.3333	31.3333
	Mean	12.44	13.81	24.09	24.57
	Std. Deviation	3.35	5.026	5.006	5.278
	Std. Error of Mean	1.498	2.248	2.239	2.36
	p-values:	A-B	0.8795
		A-C	0.0064
		A-D	0.0055
		B-C	0.0101
		B-D	0.0096
		C-D	0.8795
d
		A	B	C	D
		ctrl		PCK2KD1
		5,5mM gluc.	0mM gluc.	5,5mM gluc.	0mM gluc.
		0.190517	0.277488	5.05715	10.4723
		0.201642	0.826633	6.52996	8.21652
		5.77843	7.34882	8.03929	13.5534
		2.00465	2.01342	7.91537	8.22508
		6.00515	5.81773	11.2844	6.1787
		4.71819	6.50943	13.3035	15.5612
		2.27738	1.27003	10.8961	13.6302
		0.628423	1.64567	9.23218	6.56126
	Mean	2.726	3.214	9.032	10.3
	Std. Deviation	2.448	2.847	2.703	3.566
	Std. Error of Mean	0.8656	1.007	0.9555	1.261
	p-values:	A-B	0.7407
		A-C	0.0007
		A-D	<0,0001
		B-C	0.0013
		B-D	0.0002
		C-D	0.6312
e
		A	B	C	D
		ctrl		PCK2KD1
		5,5mM gluc.	0mM gluc.	5,5mM gluc.	0mM gluc.
		2731.72	1370.28	2300.06	786.722
		3791.89	1235	2271.44	866.889
		2941.94	1221	1962.11	916.611
		2221.61	1390.72	1823.39	1326.5
		3784.44	1422.94	2675.28	1120.33
		3716.67	1887.06	2161.94	1211.78
		2635.11	954.333	1760.61	753.944
	Mean	3118	1354	2136	997.5
	Std. Deviation	642.1	283.5	317.7	222.3
	Std. Error of Mean	242.7	107.1	120.1	84.03
	p-values:	A-B	<0,0001
		A-C	0.0005
		A-D	<0,0001
		B-C	0.0025
		B-D	0.3692
		C-D	<0,0001
f	sprout number
		A	B	C	D
		ctrl		PCK2KD1
		5,5mM gluc.	0mM gluc.	5,5mM gluc.	0mM gluc.
		4.35714	3.86667	0	1
		5.6	4.78571	0.166667	1.22222
		2.46667	2.4	0	0.928571
		1.26667	1.57143	0.166667	0
		2.13333	2.23077	0	0.363636
		1.9	2.76923	0.777778	0.8125
	Mean	2.954	2.937	0.1852	0.7212
	Std. Deviation	1.664	1.18	0.3016	0.4534
	Std. Error of Mean	0.6792	0.4817	0.1231	0.1851
	p-values:	A-C	0.0004
		B-D	0.0016
	average sprout length
		A	B	C	D
		ctrl		PCK2KD1
		5,5mM gluc.	0mM gluc.	5,5mM gluc.	0mM gluc.
		83.9629	80.232	0	42.4382
		82.384	73.5886	10.6	52.9433
		69.0473	60.4613	0	50.7714
		49.1433	48.1521	9.17583	0
		48.822	43.1423	0	22.7882
		47.7635	68.2462	36.2067	28.49
	Mean	63.52	62.3	9.33	32.91
	Std. Deviation	17.18	14.53	14.04	20.08
	Std. Error of Mean	7.013	5.93	5.73	8.198
	p-values:	A-C	<0,0001
		B-D	0.0244
g
		A	B	C	D
		ctrl		PCK2KD1
		5,5mM gluc.	0mM gluc.	5,5mM gluc.	0mM gluc.
		25.7152	31.3529	16.1345	25.0364
		44.7625	43.8822	16.3648	17.875
		32.7341	38.6171	16.0825	23.323
		28.8084	32.2823	11.0921	10.6787
		43.2707	37.9817	10.6801	12.0352
		32.7986	35.6226	6.23705	6.82235
	Mean	34.68	36.62	12.77	15.96
	Std. Deviation	7.715	4.607	4.125	7.308
	Std. Error of Mean	3.15	1.881	1.684	2.984
	p-values:	A-C	<0,0001
		B-D	<0,0001
h		A	B	C
		siCtrl	siPck2 #1	siPck2 #2
		7.39	5.59	4.28
		7.78	4.99	4.74
		5.76	5.71	5.11
		6.68	7.41	8.49
		8.4	8.87	4.06
		8.98	4.68	6.33
		7.44	5.03	9.58
		8.13	6.07	5.26
		12.89	5.43	6.43
		10.69	8.06	6.17
		8.06	5.14	6.96
		6.58	9.84	5.41
		9.22	8.38	6.54
		8.88	6.4
	Mean	8.35	6.54	6.11
	Std. Deviation	1.80515	1.66266	1.59184
	Std. Error of Mean	0.482447	0.444366	0.441497
	p-values:		0.0107	0.0021

## Sheet: Figure 2
Figure 2
a
		A	B	C	D
		ctrl		PCK2KD1
		5,5mM gluc.	0mM gluc.	5,5mM gluc.	0mM gluc.
		1158.51	1293.47	2368.02	2593.31
		1257.51	1282.06	2161.07	2146.24
		1158.81	1333.64	2909.22	3244.94
		1226.46	1306.37	2503.61	2144.01
		1130.52	1306.12	1844.17	2156.15
	Mean	1186	1304	2357	2457
	Std. Deviation	53.2	19.24	396.2	480.7
	Std. Error of Mean	23.79	8.602	177.2	215
	p-values:	A-C	<0,0001
		B-D	0.0001
c	TJP1
		A	B	C	D
		ctrl		PCK2KD1
		5,5mM gluc.	0mM gluc.	5,5mM gluc.	0mM gluc.
		1095.06	1174.55	557.423	676.864
		1105.98	1339.43	498.574	486.394
		1608.6	1309.1	692.772	612.575
	Mean	1270	1274	582.9	591.9
	Std. Deviation	293.4	87.76	99.58	96.9
	Std. Error of Mean	169.4	50.67	57.49	55.94
	p-values:	A-C	0.0021
		B-D	0.0021
	CLDN5
		A	B	C	D
		ctrl		PCK2KD1
		5,5mM gluc.	0mM gluc.	5,5mM gluc.	0mM gluc.
		359.368	382.219	276.141	282.837
		523.244	489.806	227.841	253.996
		549.652	388.214	226.367	223.988
	Mean	477.4	420.1	243.4	253.6
	Std. Deviation	103.1	60.46	28.32	29.43
	Std. Error of Mean	59.52	34.91	16.35	16.99
	p-values:	A-C	0.0038
		B-D	0.0121
d	continuous
		A	B	C	D
		ctrl		PCK2KD1
		5,5mM gluc.	0mM gluc.	5,5mM gluc.	0mM gluc.
		99.428	93.862	75.242	66.473
		96.12	96.27	62.07	55.17
		98.66	96.64	62.47	58.37
	Mean	98.0693	95.5907	66.594	60.0043
	Std. Deviation	1.73129	1.50846	7.49206	5.82604
	Std. Error of Mean	0.999563	0.870908	4.32554	3.36367
	p-values:	A-C	0.0002
		B-D	<0,0001
	discontinuous
		A	B	C	D
		ctrl		PCK2KD1
		5,5mM gluc.	0mM gluc.	5,5mM gluc.	0mM gluc.
		0.59	6.066	24.771	33.527
		3.88	3.73	37.93	44.83
		1.34	3.36	37.53	41.63
	Mean	1.93667	4.38533	33.4103	39.9957
	Std. Deviation	1.72425	1.46721	7.48455	5.82604
	Std. Error of Mean	0.995495	0.847094	4.32121	3.36367
e
		A	B	C	D
		ctrl		PCK2KD1
		5,5mM gluc.	0mM gluc.	5,5mM gluc.	0mM gluc.
		17.33	12.39	2.12	1.11
		11.83	9.48	0.95	0.96
		7.05	5.72	0.16	0.1
	Mean	12.07	9.197	1.077	0.7233
	Std. Deviation	5.144	3.344	0.9861	0.545
	Std. Error of Mean	2.97	1.931	0.5693	0.3147
	p-values:	A-C	0.0102
		B-D	0.0411
f
		A	B	C	D
		ctrl		PCK2KD1
		5,5mM gluc.	0mM gluc.	5,5mM gluc.	0mM gluc.
		0.14	0.53	6.79	9.64
		0.19	0.29	6	10.74
		0.1	0.25	6.09	9.24
	Mean	0.1433	0.3567	6.293	9.873
	Std. Deviation	0.04509	0.1514	0.4325	0.7767
	Std. Error of Mean	0.02603	0.08743	0.2497	0.4485
	p-values:	A-B	0.9685
		C-D	<0,0001
		A-C	<0,0001
		B-D	<0,0001
g	day 1
		A	B	C	D
		ctrl		PCK2KD1
		5,5mM gluc.	0mM gluc.	5,5mM gluc.	0mM gluc.
		13.33	13.33	4.33	4.33
		11.67	12	2.67	3.67
		12.33	10.33	6	3.33
		14	12.67	4.33	2.67
	Mean	12.8325	12.0825	4.3325	3.5
	Std. Deviation	1.03513	1.28834	1.35947	0.691761
	Std. Error of Mean	0.517564	0.644171	0.679735	0.345881
	p values:	A-C	0.000238
		B-D	9.2e-05
	day 2
		A	B	C	D
		ctrl		PCK2KD1
		5,5mM gluc.	0mM gluc.	5,5mM gluc.	0mM gluc.
		15.67	17	4	5.67
		13.67	14.67	3.33	4
		10	8.67	6.67	2.67
		8	7.67	3.67	5.67
	Mean	11.835	12.0025	4.4175	4.5025
	Std. Deviation	3.47126	4.54484	1.52638	1.45335
	Std. Error of Mean	1.73563	2.27242	0.763188	0.726675
	p values:	A-C	0.0234
		B-D	0.0347
	day 3
		A	B	C	D
		ctrl		PCK2KD1
		5,5mM gluc.	0mM gluc.	5,5mM gluc.	0mM gluc.
		15.67	17.67	6.33	4
		16.33	17.67	6	4
		9.33	11	5.67	2.33
		10	9.33	5.33	4.67
	Mean	12.8325	13.9175	5.8325	3.75
	Std. Deviation	3.67761	4.38632	0.429913	0.997965
	Std. Error of Mean	1.83881	2.19316	0.214956	0.498982
	p values:	A-C	0.0234
		B-D	0.012
	day 4
		A	B	C	D
		ctrl		PCK2KD1
		5,5mM gluc.	0mM gluc.	5,5mM gluc.	0mM gluc.
		19	18.67	5	3.67
		18	16.67	5	5
		7.33	9	5.67	3.67
		8	7.33	2.67	2.33
	Mean	13.0825	12.9175	4.585	3.6675
	Std. Deviation	6.27486	5.58986	1.31516	1.09003
	Std. Error of Mean	3.13743	2.79493	0.657578	0.545013
	p values:	A-C	0.038
		B-D	0.0347

## Sheet: Figure 3
Figure 3
b
	3	A	B
		5,5mM gluc.	0mM gluc.
		7	65.2
		6.533	44.4
		8.033	49.6
		1.62	47.2
		3.11	39.91
		1.93	40.32
	Mean	4.704	47.77
	Std. Deviation	2.809	9.339
	Std. Error of Mean	1.147	3.813
	p-values:	A-B	<0,0001
c
		A	B
		5,5mM gluc.	0mM gluc.
		6.433	65.87
		6.533	46.23
		6.4	52.33
		0.43	43.9933
		3.99	47.14
		5.57	44.27
		3.99	40.71
	Mean	4.764	48.65
	Std. Deviation	2.207	8.388
	Std. Error of Mean	0.8341	3.17
	p-values:	A-B	<0,0001
d
		A	B
		ctrl	PCK2KD1
		46	0.666667
		34.4667	11.4
		61.3333	6.66667
		55.2233	4.09
		53.11	7.19667
	Mean	50.03	6.004
	Std. Deviation	10.28	3.973
	Std. Error of Mean	4.597	1.777
	p-values:	A-B	0.0002
e
		A	B
		ctrl	PCK2KD1
		38.3333	1
		34.1467	9.88667
		55.3333	20.3333
		52.9567	9.35333
		50.2967	10.8467
	Mean	46.21	10.28
	Std. Deviation	9.394	6.865
	Std. Error of Mean	4.201	3.07
	p-values:	A-B	0.0002
f
		A	B
		ctrl	PCK2KD1
		48433.3	9610
		25733.3	11600
		34533.3	3263.33
	Mean	36233	8158
	Std. Deviation	11445	4354
	Std. Error of Mean	6608	2514
	p-values:	A-B	0.0378
g
		A	B
		5,5mM gluc.	0mM gluc.
		1.19	45.5
		2.54	39.68
		1.88	32.22
	Mean	1.87	39.13
	Std. Deviation	0.6751	6.657
	Std. Error of Mean	0.3897	3.843
	p-values:	A-B	0.0099

## Sheet: Figure 4
Figure 4
a
		A	B
		5,5mM gluc.	0mM gluc.
		0.4	7.6
		0.6333	8.367
		0.7	4.367
	Mean	0.5778	6.778
	Std. Deviation	0.1575	2.123
	Std. Error of Mean	0.09094	1.226
	p-values:	A-B	0.0363
b
		A	B
		5,5mM gluc.	0mM gluc.
		2.64	6.68
		3.21	7.27
		2.62	6.97
		0.62	2.62
		0.7	3.46
		1.14	2.64
	Mean	1.822	4.94
	Std. Deviation	1.131	2.256
	Std. Error of Mean	0.4619	0.9209
	p-values:	A-B	0.0181
c
		A	B
		ctrl	PCK2KD1
		3.66	0.573333
		4.1	0
		5.33333	0
		4.97333	0.623333
		5.50667	0.56
	Mean	4.715	0.3513
	Std. Deviation	0.8011	0.3216
	Std. Error of Mean	0.3583	0.1438
	p-values:	A-B	<0,0001
d
		A	B
		ctrl	PCK2KD1
		14.6667	1
		7.39667	1.68333
		9.29333	1.76
	Mean	10.45	1.481
	Std. Deviation	3.771	0.4184
	Std. Error of Mean	2.177	0.2416
	p-values:	A-B	0.0526
e
	NADP+ / NADPH ratio
		A	B
		ctrl	PCK2KD1
		47.3333	141.667
		27.6667	42.6667
		28	59.3333
		70.6567	95.2267
		78.33	111.057
		53.3567	170.973
	Mean	50.89	103.5
	Std. Deviation	21.1	48.55
	Std. Error of Mean	8.613	19.82
	p-values:	A-B	0.0461
	NADPH levels
		A	B
		ctrl	PCK2KD1
		51433.3	32566.7
		44600	25000
		45933.3	16866.7
		44300	21866.7
		93366.7	52500
		64833.3	38300
	Mean	57411	31183
	Std. Deviation	19243	12938
	Std. Error of Mean	7856	5282
	p-values:	A-B	0.0223
f
		A	B
		ctrl	PCK2KD1
		1360.93	2622.43
		1239.93	2750.93
		1057.93	2255.93
	Mean	1220	2543
	Std. Deviation	152.5	256.9
	Std. Error of Mean	88.06	148.3
	p-values:	A-B	0.0034
g
		A	B
		5,5mM gluc.	0mM gluc.
		2.54	40.3
		2.81	35.34
		2.17	34.32
	Mean	2.507	36.65
	Std. Deviation	0.3213	3.199
	Std. Error of Mean	0.1855	1.847
	p-values:	A-B	0.0027
h
		A	B
		ctrl	PCK2KD1
		53	5
		49.5233	0.0666667
		45.2667	0.46
	Mean	49.26	1.842
	Std. Deviation	3.873	2.742
	Std. Error of Mean	2.236	1.583
	p-values:	A-B	0.0001
i
		A	B	C	D
		ctrl		PCK2KD1
		5,5mM gluc.	0mM gluc.	5,5mM gluc.	0mM gluc.
		2.03	10.705	0.15	1.795
		0.345	10.535	0.06	0.215
		0.077	19.955	0.235	0.67
	Mean	0.8173	13.73	0.1483	0.8933
	Std. Deviation	1.059	5.39	0.08751	0.8133
	Std. Error of Mean	0.6112	3.112	0.05053	0.4696
	p-values:	A-B	0.0018
		B-D	0.0019
j
		A	B	C	D
		ctrl		PCK2KD1
		5,5mM gluc.	0mM gluc.	5,5mM gluc.	0mM gluc.
		0.694913	4.83802	0.0424998	0.760888
		0.0477793	4.46644	0.0113284	0.0417095
		0.0210635	9.45159	0.0287779	1.31992
	Mean	0.2546	6.252	0.02754	0.7075
	Std. Deviation	0.3816	2.777	0.01562	0.6408
	Std. Error of Mean	0.2203	1.603	0.00902	0.37
	p-values:	A-B	0.0037
		B-D	0.006
k
	PC species	28:0	30:0	32:0	34:0	38:0	28:1	30:1	32:1	34:1	36:1	40:1	32:2	34:2	36:2	38:2	40:2	42:2	44:2	32:3	34:3	36:3	38:3	40:3	42:3	44:3	34:4	36:4	38:4	40:4	42:4	44:4	36:5	38:5	40:5	42:5	44:5	36:6	38:6	40:6	42:6	44:6	38:7	40:7	42:7	44:7	40:8	42:8	44:8
		-1.11016	-0.869233	-0.32735	0.115091	0.970112	0.907977		-0.68616	-0.147977	0.0690034	-0.158033	-0.810431	-0.0659277	0.623404	0.182489	0.085333	-0.323675	0.04714	-0.403324	-0.0437419	0.369289	0.11736	-0.143867	-0.188832	-0.152176	0.0762959	0.16006	0.770908	0.0426626	0.13687	0.286851	0.544308	1.49697	0.929987	0.500832	0.222777	0.516388	0.922589	1.34054	0.817396	0.86727	0.56524	1.19254	1.16714	1.11131	0.0228585	0.775017	0.921587
		-1.40468	-1.02356	-0.445656	0.45658	1.24918	0.530222	-7.55447	-0.848678	-0.0200743	0.378476	-0.0618321	-1.24319	-0.162192	0.825228	0.705543	0.316889	-0.28945	-0.375668	-0.829277	-0.358511	0.31857	0.422968	-0.0155953	-0.472507	-0.626262	-0.139744	0.00603947	0.857197	0.2813	0.309693	-0.00214052	0.596932	1.52756	1.06373	0.55838	0.0872475	0.928675	0.973036	1.47947	1.05604	0.783694	0.746939	1.29571	1.24095	1.17147	-0.0808729	0.471209	0.60942
		-1.18496	-0.995851	0.0159121	0.474211	0.663831	0.346481	-3.26694	-0.953702	-0.195371	0.64676	-0.117874	-1.08647	-0.196157	0.747195	0.367566	0.545687	0.100421	-0.177925	-0.950421	-0.522798	0.379004	0.59099	0.180841	0.132505	-0.423772	-0.418301	-0.0462293	0.553129	0.393501	0.190739	0.237185	0.0496524	1.04326	0.704873	0.718544	0.0281288	0.51601	0.54769	0.959188	1.18972	1.46085	1.04631	1.14979	1.08519	1.50947	0.118577	0.516715	1.04753
		-1.10495	-0.908008	-0.387054	0.226732	0.734193	0.768831	-2.48133	-0.766436	-0.165257	0.271387	-0.143477	-0.846914	-0.0204533	0.744307	0.0922719	0.298072	-0.171369	-0.264478	-0.509839	-0.119714	0.341702	0.42006	0.181317	-0.0746984	-0.283272	-0.0505562	0.129608	1.06964	0.269536	0.512776	0.460297	0.407706	1.49097	0.995872	0.420823	0.153604	0.205893	0.8538	1.34259	0.862312	0.626496	0.247741	1.25078	1.29634	1.26556	-0.082651	0.638736	0.666476
		-1.24279	-0.959347	-0.261111	0.974292	0.841959	0.122913	-2.98205	-0.658162	-0.184534	0.442811	0.054458	-1.09205	-0.236865	0.633146	1.73878	0.526106	-0.0237699	-0.216909	-0.92344	-0.44014	0.486112	0.433228	-0.0338718	-0.353207	-0.257485	-0.435237	-0.194615	0.601904	-0.166851	-0.249307	-0.464469	0.459151	1.08888	0.749113	0.376066	0.214463	0.597115	1.00989	1.30422	0.998086	0.734752	0.690236	0.977247	1.05942	0.871159	-0.214433	0.190716	0.512035
	Mean	-1.20951	-0.9512	-0.281052	0.449381	0.891854	0.535285	-4.0712	-0.782628	-0.142643	0.361688	-0.0853517	-1.01581	-0.136319	0.714656	0.61733	0.354417	-0.141569	-0.197568	-0.72326	-0.296981	0.378935	0.396921	0.0337647	-0.191348	-0.348593	-0.193508	0.0109726	0.770555	0.16403	0.180154	0.103545	0.41155	1.32953	0.888714	0.514929	0.141244	0.552816	0.861402	1.2852	0.98471	0.894613	0.659292	1.17321	1.16981	1.18579	-0.0473043	0.518478	0.75141
	Std. Deviation	0.1231	0.06301	0.1796	0.3307	0.2308	0.3159	2.345	0.1211	0.07088	0.2133	0.08634	0.1825	0.09047	0.08534	0.6694	0.1891	0.1791	0.1556	0.2504	0.2067	0.06444	0.172	0.1431	0.2365	0.183	0.2264	0.1431	0.2078	0.2246	0.2801	0.358	0.2152	0.2414	0.1558	0.1339	0.08347	0.258	0.1849	0.1941	0.1502	0.3283	0.2901	0.1228	0.1005	0.2323	0.1252	0.2179	0.2243
	Std. Error of Mean	0.0550479	0.0281786	0.0803305	0.147906	0.103234	0.141274	1.17239	0.0541706	0.0317002	0.0953802	0.0386127	0.0816129	0.0404594	0.0381674	0.299382	0.0845726	0.0801108	0.0695839	0.111987	0.0924195	0.0288186	0.0769249	0.0640185	0.105769	0.0818228	0.101263	0.063978	0.0929177	0.100437	0.125268	0.160085	0.0962397	0.107976	0.0696783	0.0598684	0.037331	0.115384	0.0826828	0.086817	0.0671825	0.14682	0.129738	0.0549301	0.0449575	0.103893	0.0560124	0.0974526	0.10033
	p-values:	<0,0001	<0,0001	0.0249	0.0385	0.001	0.0193	0.0403	0.0001	0.0108	0.0192	0.0916	0.0002	0.0281	<0,0001	0.1082	0.0138	0.1519	0.0469	0.003	0.0325	0.0002	0.0067	0.6258	0.1447	0.0131	0.1286	0.8722	0.0012	0.1778	0.2238	0.553	0.0129	0.0002	0.0002	0.001	0.0194	0.0087	0.0005	0.0001	0.0001	0.0037	0.0071	<0,0001	<0,0001	0.0003	0.4459	0.006	0.0017
[truncated: 2 more columns]

## Sheet: Figure 5
Figure 5
b
		A	B	C	D
		ctrl		PCK2KD1
		5,5mM gluc.	0mM gluc.	5,5mM gluc.	0mM gluc.
		74.567	74.204	95.791	120.5
		55.616	69.981	125.958	135.492
		64.092	66.808	90.0336	117.251
	Mean	64.76	70.33	103.9	124.4
	Std. Deviation	9.493	3.71	19.29	9.73
	Std. Error of Mean	5.481	2.142	11.14	5.618
	p-values:	A-C	0.0154
		B-D	0.0027
c
		A	B	C	D
		ctrl		PCK2KD1
		5,5mM gluc.	0mM gluc.	5,5mM gluc.	0mM gluc.
		0.13	0.255	0.415	0.48
		0.115	0.255	0.925	0.685
		0.215	0.235	0.66	0.92
	Mean	0.1533	0.2483	0.6667	0.695
	Std. Deviation	0.05393	0.01155	0.2551	0.2202
	Std. Error of Mean	0.03114	0.006667	0.1473	0.1271
	p-values:	A-C	0.0245
		B-D	0.0492
d
		A	B	C	D
		ctrl		PCK2KD1
		5,5mM gluc.	0mM gluc.	5,5mM gluc.	0mM gluc.
		0.53	0.815	1.56	2.785
		0.8	0.97	1.31	1.69
		0.355	0.675	0.59	1.08
		0.675	0.765	0.99	1.025
		0.325	0.325	0.66	0.825
		0.29	0.35	0.58	0.81
		0.51	0.82	1.13	1.52
		0.445	0.595	1	1.03
		0.515	0.4	1.48	0.84
	Mean	0.4939	0.635	1.033	1.289
	Std. Deviation	0.1659	0.2322	0.372	0.6402
	Std. Error of Mean	0.05531	0.07741	0.124	0.2134
	p-values:	A-C	0.0276
		B-D	0.007
e
		A	B	C	D
		ctrl		PCK2KD1
		5,5mM gluc.	0mM gluc.	5,5mM gluc.	0mM gluc.
		0.095	0.515	1.83	1.555
		0.06	0.57	0.755	2.15
		0.81	0.385	1.545	2.025
	Mean	0.3217	0.49	1.377	1.91
	Std. Deviation	0.4233	0.095	0.5569	0.3137
	Std. Error of Mean	0.2444	0.05485	0.3215	0.1811
	p-values:	A-C	0.04
		B-D	0.0099
f
		A	B	C	D
		ctrl		PCK2KD1
		5,5mM gluc.	0mM gluc.	5,5mM gluc.	0mM gluc.
		0.375	0.345	1.035	1.085
		0.51	0.275	1.01	1.285
		0.65	0.505	0.98	0.915
		0.52	0.7	1.055	1.215
		0.29	0.49	0.94	1.11
	Mean	0.469	0.463	1.004	1.122
	Std. Deviation	0.1396	0.1643	0.04547	0.141
	Std. Error of Mean	0.06242	0.07346	0.02033	0.06308
	p-values:	A-C	<0,0001
		B-D	<0,0001
g
		A	B	C	D
		ctrl		PCK2KD1
		5,5mM gluc.	0mM gluc.	5,5mM gluc.	0mM gluc.
		26.66	18.76	81.62	105.1
		5.1	14.68	74.86	73.9
		6.52	5.82	172.86	194.2
		24.64	18.62	230.56	195.3
		21.28	15.86	98.82	99.24
	Mean	16.84	14.75	131.7	133.5
	Std. Deviation	10.26	5.292	67.62	57.09
	Std. Error of Mean	4.59	2.367	30.24	25.53
	p-values:	A-C	0.0035
		B-D	0.0027
h
		A	B	C	D
		ctrl		PCK2KD1
		5,5mM gluc.	0mM gluc.	5,5mM gluc.	0mM gluc.
		2.93	2.702	3.523	3.407
		2.839	2.752	3.847	3.785
		2.754	2.598	3.171	3.324
		3.009	2.798	3.428	3.722
	Mean	2.883	2.713	3.492	3.56
	Std. Deviation	0.1105	0.08581	0.2794	0.228
	Std. Error of Mean	0.05527	0.04291	0.1397	0.114
	p-values:	A-C	0.0024
		B-D	0.0003
i
	+ Baf.
		A	B
		ctrl	PCK2KD1
		5.06798	1.76252
		2.72243	2.54924
		2.58018	2.47469
		2.84227	2.21535
		4.68159	1.57873
		2.2775	1.40409
	Mean	3.362	1.997
	Std. Deviation	1.193	0.4821
	Std. Error of Mean	0.4871	0.1968
	p-values:	A-B	0.0375
	+ CQ
		A	B
		ctrl	PCK2KD1
		4.83404	1.60707
		2.86154	2.41974
		2.42235	2.17696
		2.34	1.52252
		2.56191	1.95854
		2.59161	1.44016
	Mean	2.935	1.854
	Std. Deviation	0.9472	0.3943
	Std. Error of Mean	0.3867	0.161
	p-values:	A-B	0.0379
j
		A	B	C	D
		ctrl		PCK2KD1
		5,5mM gluc.	0mM gluc.	5,5mM gluc.	0mM gluc.
		3196	3721	6841	7587
		2539	2834	5679	6197
		2119	2646	4924	6377
	Mean	2618	3067	5815	6720
	Std. Deviation	542.8	574.1	965.7	755.9
	Std. Error of Mean	313.4	331.5	557.5	436.4
	p-values:	A-C	0.0027
		B-D	0.0014

## Sheet: Figure 6
Figure 6
a
	mono- and poly-ubiquitinylated
		A	B	C	D
		ctrl		PCK2KD1
		5,5mM gluc.	0mM gluc.	5,5mM gluc.	0mM gluc.
		26892	24742	35082	34746
		18897	20184	29588	26700
		17737	18073	29377	32643
		25217	22662	41833	39193
		27872	21411	33276	32022
	Mean	23323	21414	33831	33061
	Std. Deviation	4685	2515	5093	4532
	Std. Error of Mean	2095	1125	2278	2027
	p-values:	A-C	0.0057
		B-D	0.003
	K48-linked
		A	B	C	D
		ctrl		PCK2KD1
		5,5mM gluc.	0mM gluc.	5,5mM gluc.	0mM gluc.
		4382.5	4526	7386	6556.5
		4513.5	5695	7227.5	8277
		3767.5	4673	6235	6814
	Mean	4221	4965	6950	7216
	Std. Deviation	398.3	636.7	623.8	928
	Std. Error of Mean	230	367.6	360.2	535.8
	p-values:	A-C	0.0044
		B-D	0.0138
	K63-linked
		A	B	C	D
		ctrl		PCK2KD1
		5,5mM gluc.	0mM gluc.	5,5mM gluc.	0mM gluc.
		1641.5	1970	3371	3004.5
		2723.5	1883	3272	3107
		2079.5	2385	3003	2820.5
	Mean	2148	2079	3215	2977
	Std. Deviation	544.3	268.3	190.4	145.2
	Std. Error of Mean	314.2	154.9	109.9	83.81
	p-values:	A-C	0.0155
		B-D	0.0385
b
		A	B	C	D
		ctrl		PCK2KD1
		5,5mM gluc.	0mM gluc.	5,5mM gluc.	0mM gluc.
		31044	30733.5	5542.5	8027
		21923.5	35906	4666.5	5838
		18735.5	29016.5	1244	1675
		22158	26515	1391	1628
	Mean	23465	30543	3211	4292
	Std. Deviation	5288	3973	2216	3177
	Std. Error of Mean	2644	1986	1108	1589
	p-values:	A-C	<0,0001
		B-D	<0,0001
d
		A	B	C	D
		5,5mM gluc.		0mM gluc.
		ctrl	PCK2KD	ctrl	PCK2KD
		0.21	0.34	1.185	0.28
		0.22	0.5	1.59	0.345
		0.11	0.05	0.89	0.2
		0.29	0.07	1.09	0.125
		0.135	0.03	1.06	0.05
		0.295	0.325	1.135	0.06
	Mean	0.21	0.2192	1.158	0.1767
	Std. Deviation	0.07662	0.1956	0.2341	0.1199
	Std. Error of Mean	0.03128	0.07986	0.09556	0.04895
	p-values:	A-C	<0,0001
		C-D	<0,0001
e
	ATF4
		A	B	C	D
		5,5mM gluc.		0mM gluc.
		ctrl	PCK2KD	ctrl	PCK2KD
		0.035	0.11	1.41	0.085
		0.05	0.04	1.485	0.18
		0.045	0.065	0.98	0.025
		0.01	0.04	1.73	0.035
	Mean	0.035	0.06375	1.401	0.08125
	Std. Deviation	0.0178	0.03301	0.3123	0.07087
	Std. Error of Mean	0.008898	0.0165	0.1562	0.03544
	p-values:	A-C	<0,0001
		C-D	<0,0001
	CHOP
		A	B	C	D
		5,5mM gluc.		0mM gluc.
		ctrl	PCK2KD	ctrl	PCK2KD
		0.015	0.02	1.205	0.02
		0.01	0.02	1.32	0.01
		0.0125	0.019	1.263	0.0154
	Mean	0.0125	0.01967	1.263	0.01513
	Std. Deviation	0.0025	0.0005774	0.0575	0.005005
	Std. Error of Mean	0.001443	0.0003333	0.0332	0.00289
	p-values:	A-C	<0,0001
		C-D	<0,0001
f
		A	B	C	D
		5,5mM gluc.		0mM gluc.
		ctrl	PCK2KD	ctrl	PCK2KD
		0.09	0.185	1.155	0.3
		0.05	0.01	0.8	0.03
		0.015	0.02	0.405	0.025
	Mean	0.05167	0.07167	0.7867	0.1183
	Std. Deviation	0.03753	0.09828	0.3752	0.1573
	Std. Error of Mean	0.02167	0.05674	0.2166	0.09084
	p-values:	A-C	0.01601
		C-D	0.0182
g
		A	B	C	D
		5,5mM gluc.		0mM gluc.
		ctrl	PCK2KD	ctrl	PCK2KD
		0.38	0.51	0.86	0.685
		0.145	0.42	0.915	0.32
		0.205	0.455	0.87	0.33
		0.265	0.245	1.02	0.665
		0.375	0.385	0.45	0.22
		0.105	0.175	0.33	0.215
		0.135	0.205	0.25	0.175
	Mean	0.23	0.3421	0.6707	0.3729
	Std. Deviation	0.113468	0.132283	0.31597	0.214026
	Std. Error of Mean	0.0428869	0.0499983	0.119425	0.0808942
	p-values:	A-C	0.0025
		C-D	0.0541
h
		A	B	C	D
		5,5mM gluc.		0mM gluc.
		ctrl	PCK2KD	ctrl	PCK2KD
		0.455	0.655	1.195	0.445
		0.175	0.485	0.895	0.105
		0.26	0.23	1.125	0.395
		0.485	0.685	1.07	0.775
	Mean	0.3438	0.5138	1.071	0.43
	Std. Deviation	0.1504	0.2087	0.1282	0.2745
	Std. Error of Mean	0.07518	0.1043	0.06408	0.1373
	p-values:	A-C	0.0009
		C-D	0.0026
